# Supplementary material for: Exploring the Link Between Physical Activity, Sports Participation, and Loneliness in Adolescents Before and Into the COVID-19 Pandemic: The HUNT Study, Norway
Source: Int J Environ Res Public Health. 2024 Oct 25;21(11):1417. doi: 10.3390/ijerph21111417 (PMC11594226; doi:10.3390/ijerph21111417)
Supplement: Supplementary file 1 [file ijerph-21-01417-s001.zip]

Archive with 1 entries (1 files):
- ijerph-3179560-supplementary.pdf
